# Supplementary material for: TPS5 and TOR signaling components are determinants of Populus balsamifera leaf morphology
Source: Front Plant Sci. 2025 Dec 4;16:1683866. doi: 10.3389/fpls.2025.1683866 (PMC12713574; doi:10.3389/fpls.2025.1683866)
Supplement: Supplementary file 7 [file Table1.xlsx]

## Sheet: Sig_assoc1
Table S1. Supplementary association parameters of SNPs identified by FarmCPU. MAF – minor allele frequency. FDR – P value adjustment for the expected false discovery rate according to the method of Benjamini and Hochberg. Inter – SNP is located in an intergenic region.
Trait	SNP	Chromosome	Position	MAF	FDR adjusted P value	Effect size	Location
Length/Width
	Chr19:7425655_C/T	19	7425655	0.225262	2.24e-10	0.0247588	inter
	Chr08:8855438_C/A	8	8855438	0.0543131	1.08e-08	-0.036564	inter
	Chr03:18572848_T/A	3	18572848	0.154886	5.84e-07	-0.0288812	intron
	Chr05:7411732_G/T	5	7411732	0.295527	0.000188575	0.0192979	3' UTR
	Chr16:1956212_G/C	16	1956212	0.121406	0.000370626	-0.0250828	coding
	Chr13:6802047_C/T	13	6802047	0.322832	0.00116187	0.0161835	inter
	Chr14:5764539_T/A	14	5764539	0.0691523	0.00132023	-0.0244502	inter
	Chr03:19559607_A/G	3	19559607	0.115727	0.00152754	-0.0182438	inter
	Chr12:2220528_T/A	12	2220528	0.0623003	0.00204593	-0.0284348	inter
	Chr07:6526253_C/T	7	6526253	0.0547219	0.00483646	0.0273397	3'UTR
Leaf Width
	Chr08:5769920_C/T	8	5769920	0.351008	0.000372509	-0.0408699	inter
	Chr06:22376711_T/G	6	22376711	0.269968	0.000372509	0.0621956	inter
	Chr14:14018605_T/C	14	14018605	0.0742968	0.00186323	0.0608996	inter
	Chr13:13931054_T/A	13	13931054 (close to 14020710)	0.340256	0.00226847	-0.0427631	coding
	Chr07:13490447_G/C	7	13490447	0.314696	0.00226847	0.0437848	inter
	Chr07:12415998_T/C	7	12415998	0.155337	0.00237832	0.0516537	inter
	Chr05:4650704_A/G	5	4650704	0.396166	0.00471961	-0.0578587	inter
Leaf area
	Chr01:29484734_G/A	1	29484734	0.120619	3.87e-09	6.07399	coding
	Chr16:3308508_T/A	16	3308508	0.186901	7.11e-08	-4.72061	inter
	Chr04:4479607_T/C	4	4479607	0.0507112	2.76e-05	-7.1733	inter
	Chr08:18315884_A/T	8	18315884	0.0607029	2.89e-05	-7.67748	coding
	Chr02:20806027_A/C	2	20806027	0.0513924	3.44e-05	5.52693	inter
	Chr11:12377032_C/T	11	12377032	0.0702875	7.08e-05	6.891	inter
	Chr19:1524533_T/G	19	1524533	0.067545	0.000106833	5.77018
Leaf length
	Chr02:2549504_C/T	2	2549504	0.487957	2.61e-08	-0.148413	inter
	Chr11:3619189_T/G	11	3619189	0.18609	6.97e-06	-0.0873983	inter
	Chr09:2180391_C/T	9	2180391	0.070695	7.68e-06	-0.152113	inter
	Chr04:9021110_T/G	4	9021110	0.0527157	5.19e-05	-0.157615	inter
	Chr12:10001319_T/A	12	10001319	0.0990415	0.000208914	-0.108149	inter
	Chr12:12502840_G/A	12	12502840	0.0699576	0.000271016	-0.139706	inter
	Chr01:12706601_G/A	1	12706601	0.0599082	0.000432546	0.12826	inter
	Chr19:9841873_C/T	19	9841873	0.0511182	0.000432546	-0.140311	inter
	Chr15:8507200_G/A	15	8507200	0.0511182	0.000754516	-0.1492	inter
	Chr12:4426750_T/A	12	4426750	0.207092	0.000754516	-0.0877266	inter
	Chr04:23900731_C/T	4	23900731	0.0830671	0.00345661	0.137381	intron
Petiole length
	Chr04:9021110_T/G	4	9021110	0.0527157	1.47e-07	-0.212345	inter
	Chr02:2549504_C/T	2	2549504	0.487957	1.72e-05	-0.141091	inter
	Chr12:12502840_G/A	12	12502840	0.0699576	3.14e-05	-0.170406	inter
	Chr11:3619189_T/G	11	3619189	0.18609	0.000136812	-0.0911937	5'UTR
	Chr09:2180391_C/T	9	2180391	0.070695	0.000149256	-0.157743	inter
	Chr13:14020710_C/A	13	14020710 (close to 13931054)	0.396564	0.000296768	-0.0804349	inter
Petiole width
	Chr15:2506679_C/T	15	2506679	0.119808	3.31e-20	72.6672	coding
	Chr10:14797793_C/T	10	14797793	0.170927	8.13e-13	-64.6148	inter
	Chr13:1167987_C/A	13	1167987	0.0511182	5.89e-12	-80.1285	inter
	Chr06:9112436_T/C	6	9112436	0.0611107	2.09e-10	-71.7767	inter
	Chr14:1690390_G/T	14	1690390	0.183706	2.49e-08	-37.9713	inter
	Chr08:3259266_A/T	8	3259266	0.0654952	5.94e-08	-59.7285	inter
	Chr04:19331273_C/A	4	19331273	0.111014	1.32e-07	76.157	inter
	Chr02:15834266_A/T	2	15834266	0.203737	1.71e-06	33.5278	inter
	Chr04:8945671_T/C	4	8945671	0.154952	2.8e-06	37.6092	inter
	Chr08:2336551_G/A	8	2336551	0.262387	8.16e-06	-28.8157	inter
	Chr18:2421181_C/T	18	2421181	0.0579138	0.000104316	58.9559	inter
	Chr14:6764297_T/C	14	6764297	0.0822778	0.000154532	49.493	inter
	Chr11:11828047_A/T	11	11828047	0.239617	0.00015717	28.6208	inter
	Chr02:14328008_T/C	2	14328008	0.0599666	0.00015717	-61.4026	3'UTR
	Chr15:13741693_G/A	15	13741693	0.050736	0.00015717	64.7591	coding
	Chr16:4265540_T/C	16	4265540	0.107435	0.000348147	-36.4333	inter
Serrations
	Chr05:7172823_C/G	5	7172823	0.100639	2.92e-55	9.83809	intron
	Chr03:14107199_A/C	3	14107199	0.127134	4.36e-15	63.267	inter
	Chr11:14421158_T/A	11	14421158	0.0591054	6.45e-15	-3.621	intron
	Chr13:12847444_A/T	13	12847444	0.0878594	6.22e-08	-2.2607	coding
	Chr17:13709745_A/T	17	13709745	0.0511182	1.1e-05	2.31931	inter
	Chr04:14788284_G/A	4	14788284	0.110224	0.000255568	1.56105	inter
	Chr01:35956986_C/G	1	35956986	0.054272	0.00135688	-1.61185	inter
	Chr06:4751887_G/A	6	4751887	0.142582	0.00135688	-1.38844	intron
	Chr05:20852999_C/A	5	20852999	0.0654952	0.00135688	-1.94167	intron
Laminar length
	Chr09:11226456_T/C	9	11226456	0.333866	9.39e-05	0.0202937	inter
	Chr13:15036899_G/T	13	15036899	0.390991	0.000180563	-0.017524	inter
	Chr06:25243977_G/T	6	25243977	0.185304	0.000932017	-0.0237976	inter
	Chr01:11957391_A/T	1	11957391	0.0782748	0.00131901	-0.03027	inter
	Chr11:15541543_C/T	11	15541543	0.27476	0.00131901	0.0180124	inter
	Chr11:2702470_G/A	11	2702470	0.108501	0.00514932	0.0241195	inter
LMA
	Chr05:7170178_G/A	5	7170178	0.0994477	7.21e-10	-0.0896119	5'UTR
	Chr19:15459585_T/G	19	15459585	0.289137	1.87e-06	-0.0269581	coding
	Chr08:5530719_T/C	8	5530719	0.320683	0.0130445	-0.0207576	inter
Widest point
	Chr08:8850239_G/A	8	8850239	0.0543131	8.08e-19	29.7557	coding
	Chr03:7686128_T/A	3	7686128	0.384123	8.34e-06	10.5269	inter
	Chr01:41351792_C/T	1	41351792	0.0607029	2.02e-05	18.7441	inter
	Chr17:14683298_A/C	17	14683298	0.442492	2.34e-05	-9.28644	inter
	Chr05:21072076_C/T	5	21072076	0.126198	2.59e-05	13.9577	coding
	Chr04:19660431_G/A	4	19660431	0.118211	5.45e-05	13.6001	inter
	Chr01:25474293_C/T	1	25474293	0.0527157	0.000163659	-18.3089	inter
	Chr18:13648134_A/G	18	13648134	0.0830288	0.000305549	-11.8648	inter
	Chr03:14998970_A/T	3	14998970	0.0775385	0.00361935	13.1641	inter
Tip angle
	Chr05:7170186_T/G	5	7170186	0.0974441	3.72525e-06	-8.74871	inter
	Chr19:15459585_T/G	19	15459585	0.289137	0.00157059	-2.56618	inter
	Chr06:20401868_C/G	6	20401868	0.420775	0.00552952	-2.08381	inter
	Chr09:11226456_T/C	9	11226456	0.333866	0.00552952	2.49681	inter
	Chr13:14461475_G/T	13	14461475	0.0563525	0.00796337	-5.63441	inter
Base angle
	Chr01:29484734_G/A	1	29484734	0.120619	2.64051e-05	9.0513	coding
	Chr11:12377032_C/T	11	12377032	0.0702875	5.37059e-05	12.123	inter
	Chr02:20806027_A/C	2	20806027	0.0513924	0.00119526	8.91524	coding
	Chr19:1524533_T/G	19	1524533	0.067545	0.00734449	9.413	inter
	Chr19:8790551_G/A	19	8790551	0.422825	0.00798292	4.25374	inter
