# Supplementary material for: TPS5 and TOR signaling components are determinants of Populus balsamifera leaf morphology
Source: Front Plant Sci. 2025 Dec 4;16:1683866. doi: 10.3389/fpls.2025.1683866 (PMC12713574; doi:10.3389/fpls.2025.1683866)
Supplement: Supplementary file 8 [file Table2.xlsx]

## Sheet: Sheet1
Table S2. GWADL tuning efficacy. Accuracy of leaf morphological trait predictions computed by GWADL is shown in tabular form. For each trait, the accuracy of the worst-performing and best-performing models after parameter tuning are compared.
Trait	# SNPs P < 10-4	Least performing model		Best performing model
		5-fold CV (r2 ± SD)	r2 / H2	5-fold CV (r2 ± SD)	r2 / H2
Leaf area (mm2)	1118	0.344 ± 0.085	0.55	0.630 ± 0.073	1
Leaf length (mm)	940	0.325 ± 0.14	0.55	0.572 ± 0.084	0.97
Leaf width (mm)	790	0.381 ± 0.019	0.54	0.673 ± 0.023	0.95
Leaf length/width	845	0.387 ± 0.114	0.55	0.678 ± 0.061	0.95
Widest point (mm)	1525	0.336 ± 0.092	0.55	0.61 ± 0.054	0.95
LMA (mg.cm2)	1013	0.310 ± 0.12	0.63	0.624 ± 0.083	1.27
Laminar length (mm)	1316	0.405 ± 0.060	0.62	0.655 ± 0.046	1
Leaf base angle (°)	904	0.472 ± 0.056	0.65	0.698 ± 0.083	0.96
Leaf tip angle (°)	1896	0.270 ± 0.081	0.55	0.549 ± 0.053	1.2
Serrations (cm-1)	1637	0.579 ± 0.206	1.18	0.657 ± 0.061	1.34
Petiole length (mm)	967	0.297 ± 0.073	0.56	0.570 ± 0.065	1.08
Petiole width (mm)	1614	0.396 ± 0.106	0.71	0.687 ± 0.061	1.23
			0.64 ± 0.18		1.08 ± 0.14
