# Supplementary material for: TPS5 and TOR signaling components are determinants of Populus balsamifera leaf morphology
Source: Front Plant Sci. 2025 Dec 4;16:1683866. doi: 10.3389/fpls.2025.1683866 (PMC12713574; doi:10.3389/fpls.2025.1683866)
Supplement: Supplementary file 9 [file Table3.xlsx]

## Sheet: Sheet1
Table S3. Pairwise comparisons between sesquiterpene-treated leaves and mock-treated control leaves. Welch’s t-tests were used to compare differences between means for each leaf morphology trait.
Okanese sesquiterpene treatment (50 uM)	Method	Blade Area (P. val)	Blade Perimeter (P. val)	Blade Length (P. val)	Blade Width (P. val)	Petiole Width (P. val)
1αH,5αH-Guaia-6-ene-4β,10β-diol (G)	petiole injection	0.0282	0.0154	0.0297	0.0196	0.3299
1αH,5αH-Guaia-6-ene-4β,10β-diol (G)	spray	0.0121	0.0164	0.0172	0.0135	0.2577
1αH,5αH-Guaia-6-ene-4β,10β-diol (G)	stomatal infiltration	0.1811	0.1602	0.1498	0.3062	0.8526
α, β -elemolic acid (El)	petiole injection	0.1209	0.1061	0.3062	0.1702	0.8404
α, β -elemolic acid (El)	spray	0.5744	0.7438	0.9692	0.4862	0.4751
α, β -elemolic acid (El)	stomatal infiltration	0.0402	0.0375	0.0308	0.0774	0.6308
β-eudesmol (Eu)	petiole injection	0.0173	0.0145	0.0093	0.0136	0.18
β-eudesmol (Eu)	spray	0.5078	0.5839	0.7933	0.7225	0.8111
β-eudesmol (Eu)	stomatal infiltration	0.0044	0.0027	0.0044	0.0053	0.4535
G + El + Eu	petiole injection	0.0002	0.0002	0.0004	0.0003	0.0311
G + El + Eu	spray	0.3455	0.4334	0.4272	0.3279	0.7472
G + El + Eu	stomatal infiltration	0.0051	0.0049	0.0118	0.0059	0.1455
